# Supplementary material for: Estimation of Trypanosoma cruzi infection in the main vector Triatoma infestans: accounting for imperfect detection using site-occupancy models
Source: Parasit Vectors. 2025 Feb 18;18:58. doi: 10.1186/s13071-025-06693-3 (PMC11834302; doi:10.1186/s13071-025-06693-3)
Supplement: Supplementary file 1 — Additional File 1: Table S1. Chronologically ordered studies comparing OM and PCR diagnostic results of Trypanosoma cruzi infection in triatomines. [file 13071_2025_6693_MOESM1_ESM.xlsx]

## Sheet: Hoja1
SupplementaryTable 2. Chronologically ordered studies comparing OM and PCR diagnostic results of Trypanosoma cruzi infection in triatomines
Study	Country	State or Department	Province or locality	Collection site	Vector species	Naïve prevalence of infection by OM (n)	Naïve prevalence of infection by PCR (n)	% PCR positive among OM-positive insects (n)	% PCR positive among OM-negative insects (n)	% concordance (n)	Kappa index	DNA origin/ extraction method	Amplification target (primers employed)	OM examination
Brenière et al., 1992	Bolivia	NA	NA	NA	T. infestans	45.5 (22)	54.5 (22)	100 (10)	16.7 (12)	95.4 (22)	0.82	Feces samples/ Boiling	kDNA (20-23)	400 X (at least 60 microscopic fields)
						2.8 (36)(XD)	5.6 (36)	100 (1)	2.9 (35)	94.4 (36)	0.65
Brenière et al., 1995	Bolivia	Cochabamba, La Paz	Campero, Capinota, Nor Yungas, Caranavi	Houses/chicken coop	T. infestans	53.9 (217)	48.4 (217)	81.2 (117)	10.0 (100)	85.3 (217)	0.71	Feces samples/ Boiling	kDNA (CV1-CV2)	400 X (5 minutes)
		La Paz	Sud Yungas	Chicken coop	Rhodnius pictipes	0 (36)	52.8 (36)	-	52.8 (36)	47.2 (36)	-
			Franz Tamayo	Houses/chicken coop	Eratyrus mucronatus	0 (68)	19.1 (68)	-	19.1 (68)	80.9 (68)	-
					Triatoma sordida	0 (24)	12.5 (24)	-	13.0 (23)	87.5 (24)	-
Russomando et al., 1996	Paraguay	NA	NA	NA	T. infestans (experimental infection)	26.0 (50)	58.0 (50)	NA	NA	NA	NA	Dried fecal drops/ Proteinase K + phenol-clorophorm extraction	Nuclear sequence (TCZ1-TCZ2)	NA
Shikanai-Yasuda et al., 1996	Brazil	NA	NA	NA	T. infestans (XD)	13.0 (54) Groups of 10 insects	59.3 (54)	100 (7)	53.2 (47)	53.7 (54)	0.19	Pools of excreta from 10 insects/ Proteinase K + phenol-clorophorm extraction or Dilution + boiling	Nuclear sequence (TCZ1-TCZ2)	NA
Dorn et al., 1999	Guatemala	Baja Verapaz, Chiquimula , Guatemala, Santa Rosa, and Zacapa	NA	Houses with straw roofs and walls made of adobe, mud and stick or vegetable material	Triatoma dimidiata	24.6 (69)	39.1 (69)	100 (17)	19 (52)	85 (69)	0.67	Rectum, stomach, and intestines/ Boiling	kDNA (TC1 and TC2)	400 X (2 minutes)
					Rhodnius prolixus	22.7 (66)	57.6 (66)	93 (15)	47 (51)	62 (66)	0.30
Dorn et al., 2001	Guatemala	Southeastern region	NA	NA	R. prolixus	42.5 (106)*	1) 67.0 (106)*	NA	NA	NA	NA	1) Combined rectum plus intestine /Boiling	kDNA (TC1 and TC2)	400 X (2 minutes)
							2) 78.6 (103)*					2) Dried fecal drop on filter paper /Boiling
Botto-Mahan et al., 2005	Chile	Las Chinchillas National Reserve	NA	sylvatic	Mepraia spinolai	9.9 (182)	46.2 (182)	NA	NA	NA	NA	Intestinal contents/Dilution in PBS, centrifugation and freezing/ Boiling	kDNA (121-122)	400 X (50 fields)
Guevara et al., 2005	Ecuador	Pedro Carbo	NA	(Peri)domestic	T. dimidiata	44.6 (271)	46.1 (271)	91.7 (121)	9.3 (150)	91.1 (271)	0.82	Feces/NA	Tc24-specific primer (T1-T2)	400 X
Bacigalupo et al., 2006	Chile	Región Metropolitana	Comunas: Calera de Tango, Til Til	sylvatic	T. infestans	56.3 (16)	41 (16)	NA	NA	NA	NA	Spontaneous fecal drop/ proteinase K + Mini Kit QIAamp	kDNA (121-122)	100 X (at least 10 fields) and 400 X to corroborate positivity
					M. spinolai	32.6 (43)	43 (43)
Marcet et al., 2006	Argentina	Santago del Estero, Moreno Department	Amamá and neighboring localities	(Peri)domestic	T. infestans	26.2 (126)	29.4 (126)	90.9 (33)	7.5 (93)	92.1 (126)	0.80	Fecal drops/ Boiling + Dnazol	kDNA (121-122)	400 X (all fields)
					Triatoma guasayana	5.0 (40)	0 (40)	0 (2)	0 (38)	95.0 (40)	NA
					Triatoma garciabesi	2.7 (75)	0 (75)	0 (2)	0 (73)	97.3 (75)	NA
Braz et al., 2007	Brazil	NA	NA	NA	T. infestans used in xd of 220 infected and 55 uninfected mice	20.4 (216)	52.7 (216)	93.2 (44)	50.6 (172)	58.3 (216)	0.25	Feces or abdominal contents/ Boiling	TCZ repetitive sequence (F2 and B3)	400X
						0 (55)	0 (55)	-	0 (55)	100.0 (55)	NA
Pizarro et al., 2007	Bolivia	Chuquisaca (Bolivian highlands)	Capilla Llave, Jackota, Zurima, Serrano, Carbajal	(Peri)domestic	T. infestans	56.5 (152)	81.2 (152)	NA	24.6 (138)	NA	NA	Feces (MO) Distal abdominal portion (PCR)/ DNeasy kit (Qiagen)	Nuclear sequence (TCZ1-TCZ2)	400 X (50 fields)
Rojas et al., 2008	Venezuela	Lara	Xaguas Baguas, La Concordia, La Estación, Arenales y El Hato (Urdaneta municipality)	Xaguas Baguas, La Concordia, La Estación, Arenales y El Hato (Urdaneta municipality)	Triatoma maculata	0 (534)	0.4 (534)	-	0.4 (534)	99.6 (534)	NA	Distal portion of abdomen	189 bp-telomeric junction (189Fw2/189Rv3)	NA
					P. geniculatus	0 (2)	0 (2)	-	0 (2)	100 (2)	NA
					E. mucronatus	0 (9)	0 (9)	-	0 (9)	100 (9)	NA
Gonzalez-Britez et al., 2010	Venezuela	Anzoategui, Portuguesa	El Eneal, Pica de Neverí; Jabillal, Las Panelas	(Peri)domestic and sylvatic	T. maculata	29.8 (124)	40.3(124)	100 (37)	14.9 (87)	89.5 (124)	0.77	Promesenteron content/Wizard® (Genomic DNA Purification, Promega)	kDNA (S35-S36)	NA
Ramsey et al., 2012	Mexico	Morelos	Chalcatzingo,	(Peri)domestic and sylvatic	Triatoma pallidipennis	49.3 (154)	66.9 (154)	93.4 (76)	41.0 (78)	76.0 (154)	0.52	Midguts and/or fecal material	kDNA (S35-S36)	NA
Cominetti et al., 2013	Brazil	Mato Grosso do Sul	Jaraguari, Rochedo, Caarapó, Douradina, Antônio João, Dourados, Terenos, São Gabriel do Oeste, Aparecida do Taboado, Paranaíba, Rio Verde de Mato Grosso, Corumbá, Miranda and Aquidauana		Triatoma sordida	11.2 (491)	18.9 (491)	100 (55)	8.7 (436)	92.3 (491)	0.70	Abdominal dissection preserved in the SDS–EDTA+pronase digestion/Extraction with phenol-clorophorm	SL RNA gene (M167-M168)	NA
					Triatoma matogrossensis	11.8 (17)	29.4 (17)	100 (2)	20.0 (15)	82.4 (17)	0.48
					Panstrongylus megistus	50.0 (2)#	100 (2)	100 (1)	100 (1)	50.0 (2)#	NA
					Panstrongylus geniculatus	0 (4)	25.0 (4)	-	25.0 (4)	75.0 (4)	NA
					Rhodnius sp.	0 (1)	0 (1)	-	0 (1)	100 (1)	NA
Ibañez-Cervantes et al., 2013	Mexico	Michoacán de Ocampo state	La Palma, in the municipality of Venustiano Carranza; Taretan, in the municipality of Taretan; Crucero de Parácuaro in the municipality of Parácuaro and Nuevo Capirio, in the municipality of Mujica	NA	Meccus pallidipennis	26.2 (103)	26.2 (103)	100 (27)	0 (76)	100 (103)	1.00	Feces/ High Pure PCR Template Preparation Kit (Roche)	Q-PCR of mini-exon gene (TCC-TC1-TC2)	100-400 X
					Meccus longipennis	100 (3)	66.7 (3)	66.7 (3)	-	66.7 (3)	NA
					Triatoma barberi	33.3 (3)	33.3 (3)	100 (1)	0 (2)	100 (3)	1.00
Macchiaverna et al., 2015	Argentina	Chaco Province, San Martín Department	Pampa del Indio	(Peri)domestic	Triatoma sordida BL	2.0 (148)	6.3 (127)	-	1.0 (97)	97.9 (48)	NA	Rectal ampoule/ Boiling + Dnazol	kDNA (121-122)	400 X (all fields)
					4 mo post-spraying	0 (128)	6.4 (78)	-	3.3 (60)	96.7 (60)	NA
Almeida et al., 2016	Brazil	Caatinga ecoregion	Caicó municipality, Caicó, São Fernando, São João do Sabugi, Santana and Solidade	(Peri)domestic and sylvatic	Triatoma brasiliensis	46.5 (90)	28.6 (126)	NA	NA	NA	NA	Fecal drop/ DNeasy Kit (Qiagen)	Mini-exon gene (TCC-Tc1-Tc2)	220-400 X
Barbosa-Silva et al., 2016	Brazil	Rio Grande do Norte	Municipalities of Apodi, Caraúbas, Governador Dix-Sept Rosado, Lucrécia, Mossoró, Severiano Melo, São Miguel, Caicó, and Serra Negra do Norte	(Peri)domestic and sylvatic	T. brasiliensis	1.5 (547)	24.3 (547)	88.9 (9)	23.2 (538)	77.0 (547)	0.08	Intestinal contents/ Extraction with phenol-clorophorm	kDNA (NA)	400 X
					Triatoma pseudomaculata	0.7 (150)	22.7 (150)	100 (1)	22.1 (149)	78.0 (150)	0.04
					Rhodnius nasutus	2.5 (40)	10.0 (40)	100 (1)	7.7 (39)	92.5 (40)	0.38
					Panstrongylus lutzi	35.2 (105)	69.5 (105)	80.4 (46)	61.0 (59)	57.1 (105)	0.16
Haidamak et al., 2016	Brazil	Bahia	Cities of Andorinha, Senhor do Bonfim, Antônio Gonçalves, and Pindobaçu	(Peri)domestic	T. brasiliensis	0 (31)	41.9 (31)	-	41.9 (31)	58.1 (31)	-	Intestinal contents/ Wizard® Genomic, Promega	kDNA (121-122)	NA
					T. pseudomaculata	6.7 (15)	13.3 (15)	100 (1)	7.1 (14)	93.3 (15)	0.63
Lardeux et al., 2016	Bolivia	Chaco region and inter-Andean valleys	Aguaraigua, Boyuibe, Cuevo, Coropo, La Brecha, Palmarito	(Peri)domestic	T. infestans	9.4 (640)	i) 18.4 (640)	i) 98.3 (60)	i)10.2 (580)	i) 90.6 (640)	i) 0.61	Rectal ampoules/PBS-CTAB solution added+proteinase K+ clorophorm extraction	i)Mini-exon (TC1, TC2, TC3, TR, ME)	160-400 X (not defined effort)
							ii)16.9 (640)	ii) 93.3 (60)	ii) 9.0 (580)	ii) 91.3 (640)	ii)0.62		ii)kDNA (TCZ1-TCZ2)
Rojas-Cortez et al., 2016	Bolivia	Tropic of Cochabamba region	Shinaota, Chimoré, Villa Tunari	(Peri)domestic	P. geniculatus	80.0 (5)	62.5 (16)	100 (4)	0 (1)	100 (5)	1.0	Digestive tract/Dnazol	Mini-exon gene (TC1-TC2-TC3)	400 X (5 minutes)
					R. robustus	0 (2)	40.0 (5)	-	0 (2)	100 (2)	1.0
Berrizbeitia et al., 2017	Venezuela	Experimental infections	NA	NA	R. prolixus (laboratory-reared)	-	-	i)100 (15)	i) 6.7 (15)	i) 96.7 (30)	i) 0.93	Feces in filter paper/Qiagen extraction kit	i)sat DNA (TCZ3-TCZ4)	NA
								ii) 100 (15)	ii) 20.0 (15)	ii) 90.0 (30)	ii) 0.80		ii) kDNA (121-122)
Moreira et al., 2017	Brazil	Caatinga, Cerrado and Atlantic Rainforest biomes	NA	(Peri)domestic and sylvatic	T. brasiliensis	4.5 (22)	54.5 (22)	100 (1)	52.4 (21)	50.0 (22)	0.08	Midgut and rectum/ proteinase K + QIAamp DNA mini kit (Qiagen)	kDNA (121-122)	220-400 X (not defined effort)
					P. lutzi	14.3 (7)	85.7 (7)	100 (1)	83.3 (6)	28.6 (7)	0.05
					T. pseudomaculata	3.8 (26)	57.7 (26)	100 (1)	56.0 (25)	46.2 (26)	0.06
					T. sordida	0 (95)	5.3 (95)	-	5.3 (95)	94.7 (95)	NA
					Triatoma wygodzinskyi	0 (14)	6.4 (47)	-	0 (14)	100 (14)	NA
					Triatoma vitticeps	0 (7)	28.6 (7)	-	28.6 (7)	71.4 (7)	NA
Minuzzi-Souza et al., 2018	Brazil	Goiás and Federal District	NA	(Peri)domestic	P. megistus	15.4 (415)	20.2 (415)	17.2 (64)	20.8 (351)	69.6 (415)	-0.03	Hindgut/Illustra tissue and cells genomic kit (GE Healthcare), QIAamp DNA Mini Kit (Qiagen), Biopur Mini Spin Plus kit (Biometrix)	Nuclear ribosomal DNA targeting the variable D7 domain of the 24α gene (D75-D76)	One or two slides at 400 X
					T. sordida	20.1 (273)	23.1 (273)	60.0 (55)	13.8 (218)	81.0 (273)	0.44
					R. neglectus	26.1 (92)	23.9 (92)	33.3 (24)	20.6 (68)	67.4 (92)	0.13
					T. pseudomaculata	0 (45)	53.3 (45)	-	53.3 (45)	46.7 (45)	NA
					P. geniculatus	6.3 (16)	12.5 (16)	0 (1)	13.3 (15)	81.3 (16)	-0.09
Rodriguez et al., 2018	Panamá	Los Santos Province	Pedasi district	sylvatic	R. pallescens	66.7 (30)	-	100 (5)	0 (5)	100 (10)	1.0	Feces/several centrifugation steps/ commercial kit (Promega)	189 bp-telomeric junction (189Fw2/189Rv3)	400 X
Herrera et al., 2020	Venezuela	Cojedes, Anzoátegui, Miranda and Capital District	NA	(Peri)domestic and sylvatic	P. geniculatus,	Only MO-negative samples were assayed	58.0 (50)	-	58.0 (50)	-	-	Gut material in filter papers/distilled water- Chelex®-100 resin	kDNA (121-122) and satellite DNA (TcZ1-TcZ2)	400 X
					T. maculata,		47.6 (42)	-	47.6 (42)	-	-
					R. prolixus,		61.5 (39)	-	61.5 (39)	-	-
					E. mucronatus		14.3 (7)	-	14.3 (7)	-	-
Abreu et al., 2021	Brazil	Paraná	Municipalities of Amaporã, Mandaguari, Paiçandu and Janiópolis	(Peri)domestic	P. megistus	100% (15)	100% (15)	100% (15)	-	100 (15)	1.0	Rectal ampoule/ macerated of whole insect (one case)/ phenol-chloroform method with precipitation in ethanol 70º	kDNA (121-122)	400 X (not defined effort)
					P. geniculatus	0% (1)	0% (1)	-	0% (1)	1	1.0
Lima-Neiva et al., 2021	Brazil	Serido Potiguar region, municipality of Caico´	Serido Potiguar region, municipality of Caico´	(Peri)domestic and sylvatic	T. brasiliensis	35.9 (287)	58.9 (280)	NA	NA	NA	NA	Suspension of intestinal contents/IIlustra Blood GenomicPrep Mini spin kit (GE Healthcare Life Science)	kDNA (121-122)	NA
Stevens et al., 2021	Guatemala	Department of Jutiapa	El Chaperno and El Carrizal towns	(Peri)domestic	T. dimidiata	9.4 (32)	i) 19 (94)	NA	NA	NA	i) 0.07	Feces or abdominal tissue/DNeasy extraction kit (Qiagen)	i)satellite DNA (TCZ1-TCZ2)	400 X (5 minutes searching for hemoflagellates: T. cruzi, T. rangeli or B. triatomae)
							ii) 17 (92)				ii) 0.05		ii)18S gene (18SFw-18SRv)
							iii) 17 (53)				iii) 0.09		iii) SYBR qPCR-sat (TCF-TCR)
							iv) 40 (88)				iv) -0.01		iv)Probe qPCR (cruzi1-cruzi2)
							v) 53 (94)				v) 0.02		v)Genotyping by sequencing
Pineda et al., 2022	Paraguay	Región Oriental and Región Occidental	Departments of Concepción, Paraguarí, Cordillera, San Pedro, Boquerón, Pte. Hayes and Alto Paraguay	(Peri)domestic	T. sordida	0 (730)	1.8 (730)	-	1.8 (730)	98.2 (730)	NA	Feces/boiling+ proteinase K + phenol-chloroform/DNA analyzed in pools of 4 insects of the same house and 200 individually	kDNA (121-122) + Nuclear DNA (TCZ1-TCZ2)	NA
					Triatoma guasu	0 (3)	0 (3)	-	0 (3)	100 (3)	NA
					T. guasayana	0 (9)	11.1 (9)	-	11.1 (9)	88.9 (9)	NA
					P. geniculatus	0 (17)	17.6 (17)	-	17.6 (17)	82.4 (17)	NA
Rodriguez et al., 2022	El Salvador	Nation-wide	Nation-wide	(Peri)domestic	T. dimidiata	10.0 (1529)	57.2 (153 MO positive and130 MO negative)	100 (153)	6.9 (130)	96.8 (283)	0.94	Feces/ DNEasy Blood and Tissue kit (QIAGEN)	kDNA (121-122)	400 X
BL: baseline; NA: not available; XD: xenodiagnosis.
* Combined prevalence of T. cruzi and T. rangeli infection.
# Inconclusive OM result.
Concordance between techniques is the percentage of samples positive or negative by both techniques (i.e., the percentage of co-positive and co-negative samples).
References
de Abreu AP, da Silva HFL, Sarto MPM, Iunklaus GF, Trovo JV, Fernandes NS, et al. Investigation regarding the presence of Trypanosoma cruzi in triatomines and humans in rural households in the State of Paraná, southern Brazil. RSD. 2021;10:e54101018366.
Almeida CE, Faucher L, Lavina M, Costa J, Harry M. Molecular individual-based approach on Triatoma brasiliensis: inferences on triatomine foci, Trypanosoma cruzi natural infection prevalence, parasite diversity and feeding sources. PLoS Negl Trop Dis. 2016;10:e0004447. https:// doi. org/10. 1371/ journ al. pntd. 00044 47.
Bacigalupo A, Segura JA, García A, Hidalgo J, Galuppo S, Cattan PE. Primer hallazgo de vectores de la enfermedad de Chagas asociados a matorrales silvestres en la Región Metropolitana, Chile [First finding of Chagas disease vectors associated with wild bushes in the Metropolitan Region of Chile]. Rev Med Chil. 2006;134:1230–6. https:// doi. org/ 10. 4067/ s0034-98872 00600 10000 03. (in Spanish).
Barbosa-Silva AN, Câmara AC, Martins K, Nunes DF, Oliveira PI, Azevedo PR, et al. Characteristics of Triatomine infestation and natural Trypanosoma cruzi infection in the State of Rio Grande do Norte, Brazil. Rev Soc Bras Med Trop. 2016;49:57-67. doi: 10.1590/0037-8682-0300-2015.
Berrizbeitia M, Estaba A, Pozo A, Jorquera A, Rodulfo H. Comparison between two polymerase chain reaction test (satellite PCR and the kinetoplast PCR) for the detection of Trypanosoma cruzi DNA in triatomine feces. Saber, Universidad de Oriente, Venezuela 2017;29: 767-774. [In Spanish].
Brenière SE, Bosseno ME, Revollo S, Rivera MT, Carlier Y, Tibayrenc M. Direct identification of Trypanosoma cruzi natural clones in vectors and mammalian hosts by polymerase chain reaction amplification. Am J Trop Med Hyg 1992;46: 335-341.
Cominetti MC, Almeida RF, Gonçalves GM, Andreotti R. Monitoring Trypanosoma cruzi infection in triatomines using PCR in Mato Grosso do Sul, Brazil. Rev Soc Bras Med Trop. 2013;46: 277-80. doi: 10.1590/0037-8682-0024-2013.
Dorn P, Flores J, Brahney B, Gutierrez A, Rosales R, Rodas A, et al. Comparison of polymerase chain reaction on fresh tissue samples and fecal drops on filter paper for detection of Trypanosoma cruzi in Rhodnius prolixus. Mem Inst Oswaldo Cruz, Rio de Janeiro. 2001;96:503–5.
González-Brítez N, Morocoima A, Martínez C, Carrasco HJ. Infección por Trypanosoma cruzi y polimorfismo del Citocromo B del ADN mitocondrial en Triatoma maculata de Anzoategui y Portuguesa, Venezuela. Bol de malariología y salud ambiental 2010;1: 85-93.
Guevara AG, Garzón E, Bowen C, Córdova X, Gómez E, Ouaissi A. High infection rates of Triatoma dimidiata are associated with low levels of Trypanosoma cruzi seroprevalence in Pedro Carbo, Ecuador. Use of a tc24 gene-based PCR approach. Parasite. 2005;12:65-8. doi: 10.1051/parasite/2005121065.
Gurgel-Gonçalves R, Ramalho ED, Duarte MA, Palma AR, Abad-Franch F, Carranza JC, et al. Enzootic transmission of Trypanosoma cruzi and T. rangeli in the Federal District of Brazil. Rev Inst Med Trop Sao Paulo.2004;46:323-30. doi: 10.1590/s0036-46652004000600005.
Haidamak J, Shimada MK, Klisiowicz DR, Reifur L. Trypanosoma cruzi vector infection rate is underestimated in some localities in the state of Bahia. Rev Patol Trop. 2016;45:55–65. https:// doi. org/ 10. 5216/ rpt. v45i1.39979.
Ibáñez-Cervantes G, Martínez-Ibarra A, Nogueda-Torres B, López-Orduña E, Alonso AL, Perea C, et al. Identification by Q-PCR of Trypanosoma cruzi lineage and determination of blood meal sources in triatomine gut samples in México. Parasitol Int. 2013;62:36–43. https:// doi. org/ 10. 1016/j.parint. 2012. 09. 003.
Lima-Neiva V, Toma HK, Abrantes Aguiar LM, Lopes CM, Dias LP, Monte Gonçalves TC et al. The connection between Trypanosoma cruzi transmission cycles by Triatoma brasiliensis brasiliensis: A threat to human health in an area susceptible to desertification in the Seridó, Rio Grande do Norte, Brazil. PLoS Negl Trop Dis. 2021;15:e0009919. doi: 10.1371/journal.pntd.0009919.
Macchiaverna NP, Enriquez GF, Bua J, Fernández MP, Sartor PA, Gürtler RE, et al. Human infectiousness and parasite load in chronic patients seropositive for Trypanosoma cruzi in a rural area of the Argentine Chaco. Infect Genet Evol. 2020;78:104062. doi: 10.1016/j.meegid.2019.104062.
Pineda D, Paredes B, Russomando G, Sánchez Z. Enfermedad de Chagas: Riesgo de transmisión por especies secundarias de triatominos capturados en etapa de vigilancia entomológica en las dos regiones del Paraguay. Mem. Inst. Investig. Cienc. Salud 2022;20: 77-84. https://doi.org/10.18004/mem.iics/1812-9528/2022.020.02.77.
Ramsey JM, Gutiérrez-Cabrera AE, Salgado-Ramírez L, Peterson AT, Sánchez-Cordero V, Ibarra-Cerdeña CN. Ecological Connectivity of Trypanosoma cruzi reservoirs and Triatoma pallidipennis hosts in an anthropogenic landscape with endemic Chagas Disease. PLoS ONE 2012;7: e46013. doi:10.1371/journal.pone.0046013
Rodríguez IG, Saldaña A, González K, Pineda V, Perea M, Santamaría AM, et al. Trypanosoma cruzi infection in Rhodnius pallescens (Heteroptera: Reduviidae) infesting coyol palms in the dry arch of Panamá. J Med Entomol. 2018;55:691-700. doi: 10.1093/jme/tjx249.
