# Supplementary material for: Estimation of Trypanosoma cruzi infection in the main vector Triatoma infestans: accounting for imperfect detection using site-occupancy models
Source: Parasit Vectors. 2025 Feb 18;18:58. doi: 10.1186/s13071-025-06693-3 (PMC11834302; doi:10.1186/s13071-025-06693-3)
Supplement: Supplementary file 2 — Additional File 2: Table S2. Database. [file 13071_2025_6693_MOESM2_ESM.xlsx]

## Sheet: Index
House ID	Identification code of the house
Collection site	Tyoe of collection site of each insect
Individual ID	A unique code for each insect
Stage	Insect developmental stage
	III: Third instar nymph
	IV: Fourth instar nymph
	V: Fifth instar nymph
	Fe: Female
	Ma: Male
OM-diagnosis date	Date when the microscopical observation was done
vkDNA-PCR diagnsis date	Date when the moelcular diagnosis was done
OM diagnosis	Diagnosis of T. cruzi infection based on microscopical examination
	1	Infected
	0	Not infected
vkDNA-PCR diagnosis	Diagnosis of T. cruzi infection based on vkDNA-PCR
	1	Infected
	0	Not infected
Adult (Y/N)	Whether the insect was an adult or not (Binary classification of developmental stage)
	1	Yes
	0	No
Domicile (Y/N)	Whether the insect was collected in a domicile or not (Binary classification of collection site)
	1	Yes
	0	No

## Sheet: DAtabase
House ID	Collection site	Individual ID	Stage	OM-diagnosis date	vkDNA-PCR diagnsis date	OM diagnosis	vkDNA-PCR diagnosis	Adult (Y/N)	Domicile (Y/N)
House1	domicile	CHi07o0578	V	2007-11-14	2009-05-27	0	1	0	1
House1	domicile	CHi07o0579	V	2007-11-14	2009-05-27	0	1	0	1
House1	domicile	CHi07o0580	V	2007-11-14	2009-05-27	0	1	0	1
House1	domicile	CHi07o0582	V	2007-11-14	2009-05-27	0	1	0	1
House1	domicile	CHi07o0583	V	2007-11-14	2009-05-27	0	1	0	1
House1	domicile	CHi07o0584	V	2007-11-14	2009-05-27	0	0	0	1
House1	domicile	CHi07o0586	V	2007-11-14	2009-05-15	0	0	0	1
House1	domicile	CHi07o0587	Ma	2007-11-14	2009-05-15	1	1	1	1
House1	domicile	CHi07o0588	Ma	2007-11-14	2009-05-27	1	0	1	1
House1	domicile	CHi07o0589	Ma	2007-11-14	2009-05-27	1	1	1	1
House1	domicile	CHi07o0640	Ma	2007-11-15	2009-05-27	0	0	1	1
House1	domicile	CHi07o0641	Ma	2007-11-15	2009-05-27	1	1	1	1
House1	domicile	CHi07o0642	Ma	2007-11-15	2009-05-27	1	1	1	1
House1	domicile	CHi07o0643	Ma	2007-11-15	29/05/2009 & 02/07/2009	1	0	1	1
House1	domicile	CHi07o0644	Ma	2007-11-15	2009-05-15	0	0	1	1
House1	domicile	CHi07o0645	Ma	2007-11-15	2009-05-15	1	1	1	1
House1	domicile	CHi07o0646	Ma	2007-11-15	2009-05-15	0	0	1	1
House1	domicile	CHi07o0647	Fe	2007-11-15	2009-05-29	0	0	1	1
House1	domicile	CHi07o0648	Fe	2007-11-15	2009-05-29	0	1	1	1
House1	domicile	CHi07o0649	Fe	2007-11-15	2009-05-29	0	0	1	1
House1	domicile	CHi07o0650	Fe	2007-11-15	2009-05-15	0	1	1	1
House1	domicile	CHi07o0654	V	2007-11-15	2009-05-15	0	0	0	1
House1	domicile	CHi07o0655	V	2007-11-15	2009-05-29	0	1	0	1
House1	domicile	CHi07o0656	V	2007-11-15	2009-05-27	0	1	0	1
House1	domicile	CHi07o0657	IV	2007-11-15	2009-05-29	0	0	0	1
House2	kitchen	CHi07o0913	V	2007-11-29	2009-06-12	1	1	0	0
House3	domicile 2	CHi07o0973	V	2007-11-29	2009-06-12	0	0	0	1
House3	domicile 2	CHi07o0976	V	2007-11-29	2009-06-12	0	0	0	1
House3	domicile 2	CHi07o0978	V	2007-11-29	12/06/2009 & 11/02/2010	1	0	0	1
House3	domicile 2	CHi07o0979	V	2007-11-29	12/06/2009 & 11/02/2010	0	1	0	1
House3	domicile 2	CHi07o0980	V	2007-11-29	2009-06-12	0	1	0	1
House3	domicile 2	CHi07o0982	V	2007-11-29	2009-06-12	1	1	0	1
House3	domicile 2	CHi07o0983	V	2007-11-29	2009-11-17	0	0	0	1
House3	domicile 2	CHi07o1001	V	2007-11-29	2010-02-17	1	1	0	1
House3	domicile 2	CHi07o1002	V	2007-11-29	2010-02-17	1	0	0	1
House3	domicile 2	CHi07o1005	V	2007-11-29	2009-11-17	0	0	0	1
House3	domicile 2	CHi07o1006	V	2007-11-29	2009-06-12	0	1	0	1
House3	domicile 2	CHi07o1007	V	2007-11-29	2009-06-12	0	0	0	1
House3	domicile 2	CHi07o1008	V	2007-11-29	2009-06-12	0	0	0	1
House3	domicile 2	CHi07o1009	V	2007-11-29	12/06/2009 & 11/02/2010	0	1	0	1
House3	domicile 2	CHi07o1010	V	2007-11-29	2009-06-12	1	1	0	1
House3	domicile 2	CHi07o1011	V	2007-11-29	2009-06-12	0	0	0	1
House3	domicile 2	CHi07o1012	V	2007-11-29	2010-02-11	0	0	0	1
House3	domicile 2	CHi07o1013	V	2007-11-30	2009-06-12	0	0	0	1
House3	domicile 2	CHi07o1014	V	2007-11-30	2009-06-12	0	0	0	1
House3	domicile 2	CHi07o1015	V	2007-11-29	2010-02-11	0	0	0	1
House3	domicile 2	CHi07o1018	IV	2007-11-30	2009-06-12	0	1	0	1
House3	domicile 2	CHi07o1022	III	2007-11-30	2009-06-12	1	1	0	1
House3	domicile 2	CHi07o1023	III	2007-11-30	2009-07-02	0	0	0	1
House5	domicile	CHi07o1124	Ma	2007-11-21	2015	1	1	1	1
House4	domicile 1	CHi07o1136	Ma	2007-11-30	2009-04-03	0	1	1	1
House4	domicile 1	CHi07o1137	Ma	2007-11-30	2009-04-03	1	1	1	1
House4	domicile 1	CHi07o1138	Ma	2007-11-30	2009-04-20	1	1	1	1
House4	domicile 1	CHi07o1139	Ma	2007-11-30	20/04/2009 & 11/02/2010	1	0	1	1
House4	domicile 1	CHi07o1140	Ma	2007-11-30	2009-04-20	1	1	1	1
House4	domicile 1	CHi07o1142	Ma	2007-11-30	2009-04-20	1	1	1	1
House4	domicile 1	CHi07o1143	Ma	2007-11-30	2009-04-20	1	1	1	1
House4	domicile 1	CHi07o1144	Ma	2007-11-30	2009-04-17	1	1	1	1
House4	domicile 1	CHi07o1145	Ma	2007-11-30	2009-04-17	1	1	1	1
House4	domicile 1	CHi07o1165	V	2007-11-30	2009-07-02	0	1	0	1
House4	domicile 1	CHi07o1166	V	2007-11-30	2009-07-02	1	1	0	1
House4	domicile 1	CHi07o1167	V	2007-11-30	2009-07-02	1	1	0	1
House4	domicile 1	CHi07o1168	V	2007-11-30	2009-07-02	1	1	0	1
House4	domicile 1	CHi07o1169	V	2007-11-30	2009-07-02	1	1	0	1
House4	domicile 1	CHi07o1170	V	2007-11-30	2009-07-02	1	1	0	1
House4	domicile 1	CHi07o1171	V	2007-11-30	2010-02-11	1	1	0	1
House4	domicile 1	CHi07o1172	III	2007-11-30	2010-02-11	0	0	0	1
House4	domicile 1	CHi07o1173	III	2007-11-30	2010-02-11	0	0	0	1
House4	domicile 2	CHi07o1182	V	2007-11-30	2009-04-30	1	1	0	1
House4	domicile 2	CHi07o1183	V	2007-11-30	2009-04-30	1	1	0	1
House4	domicile 2	CHi07o1184	V	2007-11-30	2009-04-30	1	1	0	1
House4	domicile 2	CHi07o1185	V	2007-11-30	2009-04-30	1	1	0	1
House4	domicile 2	CHi07o1186	V	2007-11-30	2009-04-30	1	1	0	1
House4	domicile 2	CHi07o1187	V	2007-11-30	2009-04-30	1	1	0	1
House4	domicile 2	CHi07o1188	V	2007-11-30	2010-01-27	1	1	0	1
House4	domicile 2	CHi07o1189	V	2007-11-20	2010-01-27	1	1	0	1
House4	domicile 2	CHi07o1190	V	2007-11-30	2010-01-27	1	1	0	1
House4	domicile 2	CHi07o1191	V	2007-11-30	2010-01-27	1	1	0	1
House4	domicile 2	CHi07o1192	V	2007-11-30	2010-01-27	1	1	0	1
House4	domicile 2	CHi07o1193	V	2007-11-30	2010-01-27	1	1	0	1
House4	domicile 2	CHi07o1194	V	2007-11-30	2010-01-27	1	1	0	1
House4	domicile 2	CHi07o1195	V	2007-11-30	2010-01-27	1	1	0	1
House4	domicile 2	CHi07o1196	V	2007-11-30	2010-02-11	1	1	0	1
House4	domicile 2	CHi07o1197	V	2007-11-30	2010-02-11	1	1	0	1
House4	domicile 2	CHi07o1198	V	2007-11-30	2009-10-02	1	1	0	1
House4	domicile 2	CHi07o1199	V	2007-11-30	2009-10-02	1	1	0	1
House4	domicile 2	CHi07o1200	V	2007-11-30	2009-10-02	1	1	0	1
House4	domicile 2	CHi07o1201	V	2007-11-30	2009-10-02	1	1	0	1
House4	domicile 2	CHi07o1202	V	2007-11-20	2009-10-02	1	1	0	1
House4	domicile 1	CHi07o1215	V	2007-11-30	2009-10-02	0	0	0	1
House4	domicile 1	CHi07o1216	V	2007-11-30	2009-10-02	1	1	0	1
House4	domicile 1	CHi07o1217	V	2007-11-30	2009-10-02	1	1	0	1
House4	domicile 1	CHi07o1218	V	2007-11-30	2009-10-02	1	1	0	1
House4	domicile 1	CHi07o1219	V	2007-12-03	2009-11-17	0	0	0	1
House4	domicile 1	CHi07o1220	V	2007-12-03	2009-11-17	0	1	0	1
House4	domicile 1	CHi07o1221	IV	2007-12-03	2009-10-02	1	1	0	1
House4	domicile 1	CHi07o1223	III	2007-12-03	2009-10-02	0	0	0	1
House4	domicile 1	CHi07o1224	III	2007-12-03	2009-10-02	0	0	0	1
House6	other (Wood sticks where chicken roosted)	CHi07o1419	Fe	2007-11-19	2015	1	1	1	0
House6	other (Wood sticks where chicken roosted)	CHi07o1420	Fe	2007-11-19	2015	1	1	1	0
House6	other (Wood sticks where chicken roosted)	CHi07o1421	Fe	2007-11-19	2015	1	1	1	0
House6	other (Wood sticks where chicken roosted)	CHi07o1442	V	2007-11-19	2015	1	1	0	0
House6	other (Wood sticks where chicken roosted)	CHi07o1461	V	2007-12-04	2015	1	1	0	0
House7	domicile	CHi07o3061	Fe	2007-10-31	2009-04-17	1	1	1	1
House7	domicile	CHi07o3062	Fe	2007-10-31	2009-04-17	1	1	1	1
House7	domicile	CHi07o3063	III	2007-10-31	2009-04-17	0	0	0	1
House8	chicken coop	CHi07o3080	Fe	2007-11-01	2010-02-17	0	1	1	0
House8	chicken coop	CHi07o3081	Ma	2007-11-01	2010-02-17	0	0	1	0
House8	chicken coop	CHi07o3087	V	2007-11-01	2010-02-11	0	0	0	0
House8	chicken coop	CHi07o3088	III	2007-11-01	2010-02-17	0	0	0	0
House8	chicken coop	CHi07o3099	Ma	2007-11-01	2010-02-17	0	0	1	0
House8	chicken coop	CHi07o3100	Ma	2007-11-01	2010-02-17	0	0	1	0
House8	chicken coop	CHi07o3101	Ma	2007-11-01	2010-02-17	0	0	1	0
House8	chicken coop	CHi07o3103	V	2007-11-01	2010-02-17	0	0	0	0
House8	chicken coop	CHi07o3104	IV	2007-11-01	2010-02-17	0	0	0	0
House8	chicken coop	CHi07o3105	IV	2007-11-01	2010-02-11	0	0	0	0
House8	chicken coop	CHi07o3106	Ma	2007-11-01	2010-02-11	0	0	1	0
House8	chicken coop	CHi07o3107	V	2007-11-01	2010-02-11	0	0	0	0
House8	chicken coop	CHi07o3110	V	2007-11-01	2010-02-17	0	0	0	0
House8	chicken coop	CHi07o3112	V	2007-11-01	2010-02-17	0	1	0	0
House8	chicken coop	CHi07o3113	V	2007-11-01	2010-02-17	0	0	0	0
House8	chicken coop	CHi07o3114	V	2007-11-01	2010-02-17	0	0	0	0
House8	chicken coop	CHi07o3116	III	2007-11-01	2010-02-17	0	0	0	0
House8	chicken coop	CHi07o3147	Ma	2007-11-02	2010-02-11	0	0	1	0
House8	chicken coop	CHi07o3152	Ma	2007-11-02	2010-02-11	0	0	1	0
House8	chicken coop	CHi07o3157	IV	2007-11-02	2010-02-11	0	0	0	0
House7	domicile	CHi07o3222	V	2007-11-02	2009-04-17	1	1	0	1
House7	domicile	CHi07o3223	V	2007-11-02	2009-04-17	1	1	0	1
House7	domicile	CHi07o3224	V	2007-11-02	2009-04-17	1	1	0	1
